# Supplementary material for: HIV induces synaptic hyperexcitation via cGMP-dependent protein kinase II activation in the FIV infection model
Source: PLoS Biol. 2018 Jul 27;16(7):e2005315. doi: 10.1371/journal.pbio.2005315 (PMC6082575; doi:10.1371/journal.pbio.2005315)
Supplement: S1 Data — (XLSX) [file pbio.2005315.s007.xlsx]

## Sheet: 1A
CTRL	0.01nM gp95	0.1nM gp95	1nM gp95
2.16733	1.14935	0.553815	7.09386
0.562005	0.556439	3.44169	1.82681
1.12832	2.24167	0.684666	2.16452
0.0386979	1.3907	1.39945	1.46684
0.623517	0.397534	0.169923	0.891678
1.46546	0.930653	0.451806	3.38264
2.46464	0.706269	1.63054	3.22513
0.0854853	1.62578	0.591561	3.34312
0.283289	0.770944	2.82029	4.20644
1.33308	5.18434	3.00808	0.253175
0.544192	1.63892	1.51242	4.11622
1.82147	0.113812	3.61025	1.5932
0.996886	3.02029	1.69311	0.494677
0.485625	2.99962	5.27373	0.356821
0.487276	2.8732	7.08042	2.78312
2.26756	1.73118	1.38042	0.795143
0.292796	0.89927	3.85584	4.40388
3.64518	0.563398	0.692014	1.61062
0.607583	1.60885	0.475062	2.05111
0.14768	0.207403	0.455604	0.501739
1.49655	0.310886	0.702323	0.193272
0.257448	0.781326	0.195184	0.415964
0.0942688	2.19958	1.00447	1.14214
0.506845	1.07831	1.90962	0.550377
0.702585	0.386012	0.281484	3.28243
0.743276	1.46888	0.463751	3.1555
1.75094	0.110538	0.600677	2.7498
0.90396	1.04777	1.62471	1.83295
1.10252	1.03776	0.699046	0.545056
1.40837	0.368151	0.856267	1.34275
0.647486	2.61934	0.701685	0.549383
0.71568	0.547958	0.815129	1.06934
0.349018	0.39458	0.289952	3.63474
1.02494	1.5163	0.713187	1.23396
1.53122	2.43633	2.57529	2.40891
0.430291		0.05465	1.5207
1.88652		0.506405	2.56795
2.61265		8.41738	1.06139
0.685492		0.0949295	1.08111
1.03113		0.397326	0.984802
0.633672		2.35357	3.03435
0.992874		0.359619	2.68132
0.41828		0.523589	1.39646
2.29502		0.675894
0.445462		0.952735
1.16602		0.519029
0.105752		0.552783
0.48504		0.385831
1.1286		0.909919
0.792275		0.377023
0.689471		0.154769
1.16026		0.0231886
0.599147		0.143556
0.306018
0.126308
1.80601
3.00762
0.299386
1.21352
0.678016
1.39412
1.82373
1.19195
0.927512
0.510992
1.10107
0.374871
0.997747

## Sheet: 1B
Frequncy			Amplitude
CTRL	gp95		CTRL	gp95
13	33		0.433727	0.425145
9	65		0.615858	0.972188
6	24		0.328321	1.59871
13	11		1.54327	0.708411
17	77		0.411071	0.972789
31	37		1.13606	1.17629
32	21		0.982613	1.3066
38	17		0.874291	1.44526
9	11		0.612839	1.01585
18	16		0.685844	0.889583
26	22		0.678236	0.211475
22	13		0.825268	0.440916
40	41		0.755369	0.471448
13	8		0.605554	0.43127
31	13		1.04231	0.716588
16	61		0.619734	0.585981
31	57		1.58545	0.288833
13	47		1.456	0.319418
18	36		0.888108	0.67942
10	55		1.6154	0.646375
13	27		0.985662	1.17368
19	89		0.635366	0.993657
13	26		1.26266	1.41663
9	15		0.70243	1.2199
17	5		0.820363	1.71942
7	22		1.74489	1.55685
35	21		0.692061	0.955043
70	17		0.817158	1.43748
11	21		1.6731	0.660619
5	23		0.119291	1.37722
14	14		0.372171	0.374513
8	8		0.387248	0.862432
0	4		0.115474	0.14682
2	21		0.834934	0.871376
15	18		0.222	0.861298
5	11		0.602567	0.507675
8	19		0.11794	1.08162
1	24		0.893976	1.35047
39	11		0.316526	0.75404
0	3		0.379793	0.900653
12	4		0.701715	0.879402
21	54		0.199894	0.481178
50	2		0.331484	0.637574
6	15		0.338805	0.481053
32	18		0.321451	0.445918
20	5		0.304649	0.318691
24	8		0.731229	0.287469
9	67		0.459863	0.467328
13	12		0.289926	0.501758
14	17		0.208323	0.349118
5	6		0.373611	0.338432
7	33		0.386638	0.780171
17	17		0.51359	0.499096
2	70		0.585862	0.474044
15	9		0.476973	0.846285
28	11		0.699322	0.274794
10	3		0.462471	0.327342
9	12		0.67586	1.16514
2	13		0.393716	0.378107
9	3		0.532936	0.823548
2	13		0.322147	0.662413
11	14		0.582775	0.338249
7	8		0.583393	0.263889
4	36		0.637259	1.27125
14	12		0.28744	0.289166
19	8		0.297989	0.59086
10	12		0.673831	1.32446
12	50		0.385227	0.610936
2	11		0.413139	0.510464
17	6		0.33003	0.604739
14	11		0.357145	0.703176
11	26		0.597608	0.50178
18	22		0.417759	1.48208
16	21		0.650328	0.451861
20	68		0.173131	0.815542
22	25		0.297824	0.699003
25	23		0.591977	0.911624
28	41		0.519593	1.06128
18	38		0.336958	0.604763
14	82		0.142888	0.372328
33	29		1.38867	0.930122
31	78		0.475908	0.505053
6	45		0.275346	0.339905
27	36		0.156743	0.355539
42	36		0.649111	0.596911
70	39		0.648366	0.389969
20	44		0.452152	0.34134
23	46		0.21416	0.423208
24	19		0.433727	0.978235
19	20		0.615858	1.0029
13	27		0.328321	0.505483
9	23		1.54327	0.542503
6	16		0.411071	0.634551
13	43		1.13606	0.409029
17	22		0.982613	1.55119
31	25		0.874291	0.858852
32	15		0.612839	0.597945
38	15		0.685844	1.72965
9	41		0.678236	1.50925
18	20		0.825268	0.703929
26	43		0.755369	0.558323
22	16		0.605554	1.25916
40	7		1.04231	0.686192
	11			0.468749
	24			0.984818
	9			0.625609

## Sheet: 1C
CTRL	p26
0.441699	0.841286
0.851	1.10433
1.0874	1.51868
0.742341	0.129061
1.13475	1.18199
0.452032	1.42991
0.850283	1.37385
1.31129	0.16103
1.18016	1.20487
1.11969	0.647893
1.32483	0.328949
1.52181	0.368845
1.10741	0.9256
0.415245	1.46968
1.38137	0.170063
0.408587	0.83519
1.69183	0.642468
0.522499	0.0652224
0.86934	0.962273
1.46963	1.46408
0.29179	1.63273
0.314651	0.259273
1.04691	1.25164
1.37867	0.933983
1.35957	0.147534
1.59517	0.0198199
0.96534	1.47531
0.704624	0.356489
	0.837481
	0.431686
	0.976129

## Sheet: 2
CTRL	gp95	AMD3100	AMD3100+gp95	2APB	2APB+gp95	Dantrolene	Dantrolene+gp95	APV	APV+gp95
0.148983	0.576271	2.73959	1.97011	0.841403	0.559993	0.719768	0.846225	0.428474	0.425292
0.179134	0.785006	0.302249	1.00939	0.0893133	0.513231	1.68622	0.745782	0.202812	0.553676
0.169875	2.63948	0.648679	0.84231	1.20544	0.879832	1.50137	0.656091	0.693966	0.20071
0.306698	5.073	0.802159	0.664139	2.49818	0.200523	0.549793	2.88214	0.918209	0.899147
4.52378	0.932518	0.995413	0.376891	2.42586	2.50312	0.93785	2.23582	0.206214	1.90157
2.48971	0.602584	0.47774	1.04031	0.797301	0.380207	1.1346	1.71756	0.373805	0.603015
0.791419	6.15883	0.322177	0.596735	2.09889	1.88753	1.64096	3.70152	0.331903	2.13566
0.88467	1.41365	0.472018	0.283019	0.511199	0.15446	0.343023	0.257436	0.1476	2.43235
0.416133	0.561024	0.649095	1.78163	0.491499	0.267728	0.580836	1.16598	0.358502	1.44094
0.55681	0.182266	1.79258	0.0760672	3.07839	0.707441	0.0265489	1.05682	1.25846	0.364927
0.53278	2.59502	0.550098	0.193907	0.083896	0.232501	1.72811	1.84773	0.444951	0.332469
2.0108	0.912304	3.18246	0.255062	0.112898	0.283072	2.01759	1.45469	0.475391	0.890278
0.47736	0.458556	0.0937923	0.535875	0.996044	1.79083	0.700518	0.216716	1.36199	0.737181
0.593855	1.59828	0.605637	0.406821	1.29746	0.444774	1.48406	0.312328	0.0627252	0.943713
0.22381	0.878914	0.777254	0.0601957	2.19829	0.851993	0.0705482	0.492625	0.138412	0.225739
1.08759	0.391826	0.758594	0.965762	1.06831	0.248175	1.57953	1.06035	1.79112	2.39963
0.960556	1.21454	1.23428	0.706384	0.851699	1.4201	0.386693	2.03014	1.11047	0.17198
0.6029	1.70121	1.2321	1.52955	0.240676	0.786728	0.518412	0.445198	0.851624	0.133792
1.06762	1.27757	0.573334	0.57619	1.74751	0.613588	1.3099	2.19109	1.44088	0.465308
1.58794	1.31665	0.733709	2.9257	2.23998	1.76564	0.327695	2.36131	2.17209	1.9288
1.38757	0.353438	1.33911	0.780439	0.801007	0.448046	1.11412	2.00808	0.0892547	2.93913
3.04464	1.17604	0.416028	1.3216	0.295831	1.51167	0.848978	1.02935	0.121425	1.94937
0.88527	2.09748	1.67017	0.142986	0.702278	0.549625	0.785036	2.46642	2.32315	0.931708
1.16816	0.918453	2.98585	1.2741	1.48884	1.45015	0.83697	0.391403	0.446407	0.50518
0.171671	1.29864	0.488168	2.93652	0.156915	0.751004	0.154722	1.94495	1.74748	0.14813
1.12897	3.43624	1.24025	3.62032	1.47304	1.79087		1.75928	0.525977	1.3286
0.146149	0.576271		3.29834	1.16669	0.90574		2.27941		0.0994244
1.08805	0.785006		0.172527	0.161881	2.75687		2.89749		3.91013
0.418537	2.63948		1.31738	2.71839	1.82651		0.365082		0.309987
0.432656	5.073		0.485376	2.87032	1.68585		0.0850374		0.429651
1.5159	0.932518		1.07303		2.89549		1.5292		1.01497
1.91927	0.602584		2.55135		1.33814		0.21426		0.0897154
0.639368	6.75807		1.37736				2.88161		1.10261
0.401062	1.22143		0.559322				0.786274
1.20705	1.36118		0.526198				1.06284
1.01943	0.992455		0.687019				0.714105
0.822591	1.72178		1.1835				0.784904
1.21543	1.88084		0.210297				1.17939
1.91403	2.19586		1.66391
0.184709	8.60741		0.457586
0.677062	1.41727		1.56784
1.9058	1.57651		0.111117
0.452434	0.312975		1.02987
0.562847	0.4517		1.19855
0.212124	6.14986		0.648913
1.0308	1.18262		1.52955
0.9104	1.16571		0.57619
0.571419	0.398833		2.9257
1.01187	5.05677		0.780439
1.50503	1.66649		1.3216
1.31512	4.68408		0.142986
1.10226	1.98412		1.2741
0.523601	1.18951		2.93652
2.4977	2.19705		3.62032
0.882242	0.853164		3.29834
1.3098	2.96392		0.172527
0.206555	0.995222		1.31738
2.0108	1.08632		0.485376
0.47736	3.40562		1.07303
0.593855	0.536121		2.55135
0.22381	1.89537		1.37736
1.08759	0.308055		0.559322
0.960556	2.52339
0.6029	0.216456
1.06762	2.86978
1.58794	4.41981
1.38757	2.44802
1.9058	3.39732
0.452434	2.37391
0.562847	0.601467
0.212124	1.12658
1.0308	1.87491
0.9104	0.72378
0.571419	0.56254
1.01187	3.28922
1.50503	5.07008
1.31512	1.17269
1.10226	1.27886
0.523601
2.4977
0.882242
1.3098
0.206555
0.288117
0.0330563
2.42008
0.506916
0.234468
0.702454
1.7923
1.1645
0.869299
1.12172
0.285919
2.2223
1.35887
1.33091
1.51529
0.538531
1.86709
1.26452
0.284725
0.286421
1.24749
0.151881
1.51313
2.45106
0.942151
1.33462
1.05755
0.90169
0.664365
0.40306
0.696689
0.896238
1.36938
0.283202
0.315762
2.20608
0.632649
0.350334
1.30486
0.153407
0.341328
2.48837
0.765868
1.76883
1.06342
0.223909
1.38518
1.66939
0.331533
2.47245
1.60945
0.771647
1.21694
0.174878
0.101305
1.30097
1.33185
0.0195734

## Sheet: 3A
CTRL	gp95	NPA	NPA+gp95	RP	RP+gp95
1.51529	1.57651	0.337208	1.56082	1.38814	0.717178
0.538531	0.312975	2.07618	0.0830673	0.158164	0.747473
1.86709	0.4517	0.682134	0.373625	2.44628	0.464856
1.26452	6.14986	1.72969	0.475193	0.581566	1.67223
0.284725	1.18262	1.62496	1.54562	0.749276	2.4429
0.286421	1.16571	1.67531	0.617055	0.314742	0.195018
1.24749	0.398833	1.37371	0.696648	0.550388	0.57615
0.151881	5.05677	2.13228	1.19433	1.08954	1.05944
1.51313	1.66649	0.113467	2.76881	2.37298	1.25412
0.678016	6.75807	1.3359	2.39001	0.649774	0.377019
1.39412	1.22143	0.487846	2.13206	0.60165	0.653399
1.82373	1.36118	0.49168	0.321232	1.01618	1.6321
1.19195	0.992455	1.81127	0.461072	1.91205	1.1801
0.927512	1.72178	0.658944	2.42178	1.16251	0.871305
0.510992	1.88084	0.541283	2.73387	0.271321	0.345501
1.10107	2.19586	0.813658	0.0937844	2.39325	0.82151
0.374871	8.60741	0.150975	0.531234	0.1778	2.16678
0.997747	1.0726	1.72217	0.847791	0.178257	1.22307
0.961484	1.65388	0.621103	1.597	1.07518	1.37958
1.37681	1.75805	0.702963	1.34732	2.62855	0.624894
1.669	1.36341	2.58279	0.475715	2.72465	0.40333
0.430849	3.34279		0.412343	0.38597	1.54109
0.712066	0.915609		1.40281	0.982674	0.330741
1.06895	0.942117		0.319944		0.486832
0.220726	1.211		0.129693		2.53838
0.990549	1.62493		0.427261		0.836636
1.07842	0.8142		0.486217
1.49114	1.99042		0.12879
0.288117	2.03369
0.0330563	2.62391
2.42008	1.52247
0.506916	3.31603
0.234468	1.75723
0.702454	1.50442
1.7923	3.97945
1.1645	2.25149
0.869299	0.429528
1.12172	1.02021
0.285919	0.811019
2.2223	0.789349
1.35887	1.33137
1.02454	3.32741
0.808395	0.968359
1.76698	5.65936
0.982505	1.78333
0.30124	2.13971
1.40428	4.44045
1.09422	2.34521
0.482689	3.11568
0.392157	2.75264
1.74298	4.02017
1.43884	1.56093
2.07218	1.30618
1.01499	2.19293
0.387071	1.55205
0.392019	1.53268
0.714822	1.98666
1.76663	1.89675
0.667966	2.04691
0.602362	1.39278
0.344222	1.27333
1.61018	6.75807
0.924471	1.22143
1.06424	1.36118
1.46005	0.992455
0.441699	1.72178
0.851	1.88084
1.0874	2.19586
0.742341	8.60741
1.13475
0.452032
0.850283
1.31129
1.18016
1.11969
1.32483
1.52181
1.10741
0.415245
0.288117
0.0330563
2.42008
0.506916
0.234468
0.702454
1.7923
1.1645
0.869299
1.12172
0.285919
2.2223
1.35887

## Sheet: 3B
CTRL	gp95
1.48864	1.96035
0.371188	0.0842395
2.08297	0.139158
1.59201	0.558734
0.472804	2.55993
1.04804	0.48604
0.639773	1.43306
0.304577	0.986246
0.616782	0.87294
1.0327	0.440695
0.747447	1.61398
1.40341	1.98219
1.47675	0.185624
0.678451	1.12603
0.678451	0.371268
1.32348	0.623559
1.04252	0.10037
0.73336	3.02437
1.20618	0.908903
0.829255	0.297742
1.37335	0.254685
1.02385	1.27161
1.43837	0.358239
1.06894	0.148356
0.490381	0.440646
0.733721	0.84626
0.437031	1.40165
1.92027	0.314123
0.80174	1.09765
0.47411	0.211207
1.46944	0.0386294
	0.0811191
	0.274854
	0.2774
	0.0627878
	1.55621
	0.303697
	1.02376
	1.15627
	0.489501
	2.09879
	0.477188
	0.96954
	1.58406
	0.862531
	1.18956
	2.31594
	0.850428
	0.113861
	1.35711
	0.986727
	1.20772
	1.23776

## Sheet: 3C
CTRL	gp95	RP	gp95+RP
1	1.53917	1.19805	1.27722
1	1.20961	1.10026	1.12987
1	1.30971	0.921488	0.792289
1	1.2546	1.21023	1.22375
1	1.2178
1	1.49422
1	2.95187
1	1.54371

## Sheet: 3D
CTRL	gp95
1	1.19072
1	1.11831
1	0.811565
1	0.802911
1	2.00554
1	1.21227
1	0.858013
1	0.855869

## Sheet: 4A
	CTRL						gp95								RP						gp95+RP
pGluA1	1	1	1	1	1	1	1.18447	2.22038	1.21277	1.65026	1.67271	1.05924	1.04095	1.43234	1.13366	0.4893	0.6927	0.550656	1.46491	0.976109	1.71739	0.401583	0.597816	0.518687	0.562352	1.14567
GluA1	1	1	1	1	1	1	0.508227	0.610893	1.66944	1.4876	1.33186	0.707031	0.67063		0.702806	0.906984	1.28569	1.71001	0.918896	0.523613	0.348039	0.80929	1.69526	1.95909	0.972758	0.459902
GluA2	1	1	1	1	1	1	0.371932	0.560797	1.98101	0.991099	1.85765	0.525139	0.84776		0.291982	0.540869	0.507358	2.25763	0.91815	0.743668	0.420773	0.446945	0.714412	2.05286	1.00351	0.58348

## Sheet: 4B
	CTRL					gp95
pGluA1	1	1	1	1	1	0.760178	0.510508	0.729561	1.6393	2.17953
GluA1	1	1	1			0.83386	1.07046	1.46327
GluA2	1	1	1	1		1.44822	0.825116	0.848224	1.15314

[truncated: 14 more sheets: 4C, 4D, 4E, 5, 6, 7A, 7B, 7C, S2, S4A, S4B, S5, S6A, S6B]
